# Supplementary material for: Expression of S100A16 Is Associated with Biological Aggressiveness and Poor Prognosis in Patients with Bladder Cancer Who Underwent Radical Cystectomy
Source: Int J Mol Sci. 2023 Sep 26;24(19):14536. doi: 10.3390/ijms241914536 (PMC10572706; doi:10.3390/ijms241914536)
Supplement: Supplementary file 1 [file ijms-24-14536-s001.zip]

Archive with 1 entries (1 files):
- ijms-2603293-supplementary.pdf
